# Supplementary material for: The Complete Genome and Phenome of a Community-Acquired Acinetobacter baumannii
Source: PLoS One. 2013 Mar 19;8(3):e58628. doi: 10.1371/journal.pone.0058628 (PMC3602452; doi:10.1371/journal.pone.0058628)
Supplement: Table S1 — Raw phenotype microarray data. The maximal kinetic curve height for all phenotypes obtained from plates PM1-3 (carbon and nitrogen utilisation) and PM9-20 (osmotolerance, pH tolerance and antimicrobial exposure) expressed in OmniLog units. (XLS) [file pone.0058628.s003.xls]

## Sheet: PM1-3;9-10
			Maximum Height (AOUs)				M9 Testing		Notes
Plate	Location	Chemical	D1279779	ACICU	AYE	ATCC 17978	D1279779	ACICU
PM01	A01	Negative Control	76	45	54	54
PM01	A02	L-Arabinose	305	266	253	304	+	+
PM01	A03	N-Acetyl-D-Glucosamine	66	37	47	48
PM01	A04	D-Saccharic acid	65	34	38	307
PM01	A05	Succinic acid	278	204	279	301
PM01	A06	D-Galactose	81	68	82	79
PM01	A07	L-Aspartic acid	302	282	270	310
PM01	A08	L-Proline	299	272	49	305
PM01	A09	D-Alanine	295	250	265	289
PM01	A10	D-Trehalose	66	38	47	56
PM01	A11	D-Mannose	90	77	95	81
PM01	A12	Dulcitol	84	52	68	72
PM01	B01	D-Serine	73	57	57	71
PM01	B02	D-Sorbitol	64	37	40	55
PM01	B03	Glycerol	50	32	36	48
PM01	B04	L-Fucose	62	35	40	52
PM01	B05	D-Glucuronic acid	56	31	38	52
PM01	B06	D-Gluconic acid	160	54	60	269	-	-
PM01	B07	DL-a-Glycerol Phosphate	68	39	45	57
PM01	B08	D-Xylose	297	282	287	293	+	+
PM01	B09	L-Lactic acid	278	261	263	274
PM01	B10	Formic acid	86	73	70	113
PM01	B11	D-Mannitol	76	47	56	58
PM01	B12	L-Glutamic acid	292	260	265	300
PM01	C01	D-Glucose-6-Phosphate	75	47	53	58
PM01	C02	D-Galactonic acid-g-Lactone	57	31	35	47
PM01	C03	DL-Malic acid	277	251	256	288
PM01	C04	D-Ribose	297	270	88	296
PM01	C05	Tween 20	304	265	271	297
PM01	C06	L-Rhamnose	46	28	36	51
PM01	C07	D-Fructose	71	33	47	67
PM01	C08	Acetic acid	271	265	243	292	+	+
PM01	C09	a-D-Glucose	247	137	156	276	-	-
PM01	C10	Maltose	67	41	45	57
PM01	C11	D-Melibiose	86	61	71	75
PM01	C12	Thymidine	88	56	62	66
PM01	D01	L-Asparagine	292	273	272	283
PM01	D02	D-Aspartic acid	73	40	37	58
PM01	D03	D-Glucosaminic acid	67	35	36	49
PM01	D04	1,2-Propanediol	64	36	42	57
PM01	D05	Tween 40	294	265	269	288
PM01	D06	a-Ketoglutaric acid	274	262	260	294
PM01	D07	a-Ketobutyric acid	249	249	227	259
PM01	D08	a-Methyl-D-Galactoside	62	33	43	66
PM01	D09	a-D-Lactose	75	42	52	60
PM01	D10	Lactulose	67	41	49	56
PM01	D11	Sucrose	70	50	57	57
PM01	D12	Uridine	88	68	68	72
PM01	E01	L-Glutamine	288	281	278	285
PM01	E02	m-Tartaric acid	60	35	34	58
PM01	E03	D-Glucose-1-Phosphate	57	33	39	61
PM01	E04	D-Fructose-6-Phosphate	75	47	45	65
PM01	E05	Tween 80	288	263	267	276	+	+
PM01	E06	a-Hydroxyglutaric acid-g-Lactone	82	46	52	69
PM01	E07	a-Hydroxybutyric acid	237	217	216	252
PM01	E08	b-Methyl-D-Glucoside	69	37	43	63
PM01	E09	Adonitol	69	33	40	60
PM01	E10	Maltotriose	81	47	54	61
PM01	E11	2`-Deoxyadenosine	66	41	44	52
PM01	E12	Adenosine	86	64	67	73
PM01	F01	Gly-Asp	91	62	67	71
PM01	F02	Citric acid	264	255	247	263	+	+
PM01	F03	m-Inositol	70	36	41	57
PM01	F04	D-Threonine	86	39	51	88
PM01	F05	Fumaric acid	281	279	276	293	+	+
PM01	F06	Bromosuccinic acid	220	183	167	279	+	+
PM01	F07	Propionic acid	267	292	263	285
PM01	F08	Mucic acid	76	47	50	288
PM01	F09	Glycolic acid	65	39	43	56
PM01	F10	Glyoxylic acid	64	47	55	42
PM01	F11	D-Cellobiose	85	58	67	69
PM01	F12	Inosine	94	64	81	73
PM01	G01	Gly-Glu	81	68	68	87
PM01	G02	Tricarballylic acid	274	248	246	285
PM01	G03	L-Serine	145	92	71	157
PM01	G04	L-Threonine	240	136	141	234
PM01	G05	L-Alanine	284	261	261	289
PM01	G06	Ala-Gly	75	104	79	100
PM01	G07	Acetoacetic acid	75	52	58	53
PM01	G08	N-Acetyl-D-Mannosamine	85	60	64	65
PM01	G09	Mono-Methylsuccinate	152	97	116	176
PM01	G10	Methylpyruvate	273	266	253	280
PM01	G11	D-Malic acid	260	251	266	278
PM01	G12	L-Malic acid	279	257	247	296
PM01	H01	Gly-Pro	105	91	75	129
PM01	H02	p-Hydroxyphenyl Acetic acid	70	60	59	53
PM01	H03	m-Hydroxyphenyl Acetic acid	82	62	62	66
PM01	H04	Tyramine	90	69	76	77
PM01	H05	D-Psicose	100	69	74	77
PM01	H06	L-Lyxose	96	86	95	72
PM01	H07	Glucuronamide	99	77	90	198
PM01	H08	Pyruvic acid	278	294	256	296
PM01	H09	L-Galactonic acid-g-Lactone	93	62	71	80
PM01	H10	D-Galacturonic acid	97	77	80	79
PM01	H11	Phenylethylamine	89	73	81	61
PM01	H12	2-Aminoethanol	103	79	83	88
PM02A	A01	Negative Control	75	46	63	67
PM02A	A02	Chondroitin Sulfate C	53	38	45	55
PM02A	A03	a-Cyclodextrin	69	38	53	65
PM02A	A04	b-Cyclodextrin	63	41	53	64
PM02A	A05	g-Cyclodextrin	70	41	56	57
PM02A	A06	Dextrin	152	103	135	182
PM02A	A07	Gelatin	71	42	51	76
PM02A	A08	Glycogen	81	52	62	84
PM02A	A09	Inulin	75	46	59	73
PM02A	A10	Laminarin	79	54	66	86
PM02A	A11	Mannan	88	54	65	96
PM02A	A12	Pectin	104	85	90	118
PM02A	B01	N-Acetyl-D-Galactosamine	69	39	53	75
PM02A	B02	N-Acetyl-Neuraminic acid	55	29	39	54
PM02A	B03	b-D-Allose	89	65	77	79
PM02A	B04	Amygdalin	58	30	43	61
PM02A	B05	D-Arabinose	56	33	40	56
PM02A	B06	D-Arabitol	61	29	42	58
PM02A	B07	L-Arabitol	67	30	41	59
PM02A	B08	Arbutin	59	30	43	61
PM02A	B09	2-Deoxy-D-Ribose	56	46	52	53
PM02A	B10	i-Erythritol	68	49	58	83
PM02A	B11	D-Fucose	102	86	97	151
PM02A	B12	3-O-b-D-Galactopyranosyl-D-Arabinose	66	74	75	78
PM02A	C01	Gentiobiose	89	51	78	90
PM02A	C02	L-Glucose	59	29	45	52
PM02A	C03	D-Lactitol	61	27	40	58
PM02A	C04	D-Melezitose	57	22	35	63
PM02A	C05	Maltitol	56	21	33	66
PM02A	C06	a-Methyl-D-Glucoside	58	24	37	78
PM02A	C07	b-Methyl-D-Galactoside	54	26	33	77
PM02A	C08	3-Methylglucose	68	34	52	85
PM02A	C09	b-Methyl-D-Glucuronic acid	59	33	40	80
PM02A	C10	a-Methyl-D-Mannoside	56	32	41	81
PM02A	C11	b-Methyl-D-Xyloside	61	44	52	101
PM02A	C12	Palatinose	86	59	68	99
PM02A	D01	D-Raffinose	70	41	54	82
PM02A	D02	Salicin	59	30	38	68
PM02A	D03	Sedoheptulosan	61	23	34	69
PM02A	D04	L-Sorbose	60	23	39	70
PM02A	D05	Stachyose	49	21	34	66
PM02A	D06	D-Tagatose	67	28	41	77
PM02A	D07	Turanose	69	35	42	79
PM02A	D08	Xylitol	60	28	38	74
PM02A	D09	N-Acetyl-D-Glucosaminitol	64	34	44	94
PM02A	D10	g-Amino-N-Butyric acid	282	269	281	295
PM02A	D11	d-Amino Valeric acid	64	40	62	82
PM02A	D12	Butyric acid	273	274	259	293
PM02A	E01	Capric acid	125	53	52	64
PM02A	E02	Caproic acid	258	286	267	263
PM02A	E03	Citraconic acid	49	20	259	62
PM02A	E04	Citramalic acid	66	23	221	74
PM02A	E05	D-Glucosamine	120	90	95	164
PM02A	E06	2-Hydroxybenzoic acid	22	15	22	22
PM02A	E07	4-Hydroxybenzoic acid	44	290	268	287	-	+
PM02A	E08	b-Hydroxybutyric acid	278	261	252	276
PM02A	E09	g-Hydroxybutyric acid	68	41	50	174
PM02A	E10	a-Keto-Valeric acid	273	264	269	278
PM02A	E11	Itaconic acid	42	39	42	52
PM02A	E12	5-Keto-D-Gluconic acid	87	63	74	97
PM02A	F01	D-Lactic acid Methyl Ester	223	169	184	241
PM02A	F02	Malonic acid	231	129	161	263
PM02A	F03	Melibionic acid	60	26	35	80
PM02A	F04	Oxalic acid	70	24	41	59
PM02A	F05	Oxalomalic acid	71	38	44	71
PM02A	F06	Quinic acid	273	314	262	295	+	+
PM02A	F07	D-Ribono-1,4-Lactone	296	312	34	304
PM02A	F08	Sebacic acid	81	289	269	92
PM02A	F09	Sorbic acid	264	273	266	271
PM02A	F10	Succinamic acid	211	144	115	269
PM02A	F11	D-Tartaric acid	85	51	61	89
PM02A	F12	L-Tartaric acid	80	52	59	92
PM02A	G01	Acetamide	60	34	46	79
PM02A	G02	L-Alaninamide	190	52	72	203
PM02A	G03	N-Acetyl-L-Glutamic acid	56	23	33	77
PM02A	G04	L-Arginine	275	321	298	281
PM02A	G05	Glycine	36	17	23	61
PM02A	G06	L-Histidine	286	273	263	299	+	+
PM02A	G07	L-Homoserine	46	23	30	81
PM02A	G08	Hydroxy-L-Proline	138	249	264	300
PM02A	G09	L-Isoleucine	216	87	55	179
PM02A	G10	L-Leucine	259	146	199	284
PM02A	G11	L-Lysine	72	49	54	82
PM02A	G12	L-Methionine	57	49	55	109
PM02A	H01	L-Ornithine	279	310	40	304
PM02A	H02	L-Phenylalanine	292	317	279	284
PM02A	H03	L-Pyroglutamic acid	278	306	290	288	+	+
PM02A	H04	L-Valine	115	38	39	96
PM02A	H05	D,L-Carnitine	265	56	33	157	+	-	Both strains could utilise L-carnitine
PM02A	H06	sec-Butylamine	66	34	44	93
PM02A	H07	D,L-Octopamine	53	25	33	82
PM02A	H08	Putrescine	112	280	38	300	-	+
PM02A	H09	Dihydroxyacetone	91	73	84	114
PM02A	H10	2,3-Butanediol	181	135	153	207
PM02A	H11	2,3-Butanedione	60	50	54	135
PM02A	H12	3-Hydroxy-2-butanone	85	65	72	112
PM03B	A01	Negative Control	92	114	106	155
PM03B	A02	Ammonia	286	262	240	281	+	+
PM03B	A03	Nitrite	289	247	213	278
PM03B	A04	Nitrate	298	264	262	275
PM03B	A05	Urea	301	281	281	283
PM03B	A06	Biuret	88	87	94	121
PM03B	A07	L-Alanine	305	267	266	287
PM03B	A08	L-Arginine	270	260	224	269
PM03B	A09	L-Asparagine	277	279	278	279
PM03B	A10	L-Aspartic acid	295	285	288	289
PM03B	A11	L-Cysteine	265	199	149	221
PM03B	A12	L-Glutamic acid	301	296	285	291
PM03B	B01	L-Glutamine	298	275	272	277
PM03B	B02	Glycine	216	159	168	244
PM03B	B03	L-Histidine	278	264	258	268
PM03B	B04	L-Isoleucine	114	81	101	172
PM03B	B05	L-Leucine	159	129	124	201
PM03B	B06	L-Lysine	111	90	102	118
PM03B	B07	L-Methionine	119	103	98	166
PM03B	B08	L-Phenylalanine	160	120	131	205
PM03B	B09	L-Proline	243	191	127	253
PM03B	B10	L-Serine	227	163	148	239
PM03B	B11	L-Threonine	63	84	70	99
PM03B	B12	L-Tryptophan	203	164	129	230
PM03B	C01	L-Tyrosine	145	156	148	248
PM03B	C02	L-Valine	166	95	132	206
PM03B	C03	D-Alanine	259	207	206	266
PM03B	C04	D-Asparagine	156	81	101	204
PM03B	C05	D-Aspartic acid	101	73	73	130
PM03B	C06	D-Glutamic acid	116	95	105	288
PM03B	C07	D-Lysine	116	95	96	141
PM03B	C08	D-Serine	125	114	93	170
PM03B	C09	D-Valine	114	99	101	137
PM03B	C10	L-Citrulline	229	116	98	154
PM03B	C11	L-Homoserine	151	105	107	189
PM03B	C12	L-Ornithine	259	189	101	248
PM03B	D01	N-Acetyl-L-Glutamic acid	100	112	83	155
PM03B	D02	N-Phthaloyl-L-Glutamic acid	128	89	107	139
PM03B	D03	L-Pyroglutamic acid	267	246	227	259
PM03B	D04	Hydroxylamine	52	58	22	60
PM03B	D05	Methylamine	99	86	88	116
PM03B	D06	N-Amylamine	121	93	88	134
PM03B	D07	N-Butylamine	100	80	97	119
PM03B	D08	Ethylamine	96	87	96	124
PM03B	D09	Ethanolamine	114	101	96	133
PM03B	D10	Ethylenediamine	67	63	48	84
PM03B	D11	Putrescine	124	160	78	196
PM03B	D12	Agmatine	115	110	90	137
PM03B	E01	Histamine	106	100	96	140
PM03B	E02	b-Phenylethylamine	117	93	96	150
PM03B	E03	Tyramine	122	93	100	143
PM03B	E04	Acetamide	124	100	100	134
PM03B	E05	Formamide	130	99	110	146
PM03B	E06	Glucuronamide	183	129	129	182
PM03B	E07	DL-Lactamide	146	114	120	176
PM03B	E08	D-Glucosamine	108	92	96	135
PM03B	E09	D-Galactosamine	107	94	99	134
PM03B	E10	D-Mannosamine	136	106	112	169
PM03B	E11	N-Acetyl-D-Glucosamine	101	100	87	128
PM03B	E12	N-Acetyl-D-Galactosamine	113	99	80	133
PM03B	F01	N-Acetyl-D-Mannosamine	91	103	81	115
PM03B	F02	Adenine	222	193	196	254
PM03B	F03	Adenosine	127	96	94	138
PM03B	F04	Cytidine	107	90	96	127
PM03B	F05	Cytosine	119	95	98	146
PM03B	F06	Guanine	267	212	13	73
PM03B	F07	Guanosine	256	180	159	238
PM03B	F08	Thymine	103	89	86	122
PM03B	F09	Thymidine	111	96	97	133
PM03B	F10	Uracil	102	100	80	125
PM03B	F11	Uridine	101	95	90	127
PM03B	F12	Inosine	237	138	138	241
PM03B	G01	Xanthine	280	273	262	274
PM03B	G02	Xanthosine	223	145	154	238
PM03B	G03	Uric acid	221	183	161	235
PM03B	G04	Alloxan	60	66	16	76
PM03B	G05	Allantoin	259	225	214	260
PM03B	G06	Parabanic acid	121	109	78	137
PM03B	G07	DL-a-Amino-N-Butyric acid	106	72	79	103
PM03B	G08	g-Amino-N-Butyric acid	278	212	236	238
PM03B	G09	e-Amino-N-Caproic acid	104	95	75	131
PM03B	G10	DL-a-Amino-Caprylic acid	70	71	23	75
PM03B	G11	d-Amino-N-Valeric acid	98	102	76	124
PM03B	G12	a-Amino-N-Valeric acid	127	102	68	180
PM03B	H01	Ala-Asp	125	136	81	181
PM03B	H02	Ala-Gln	123	176	133	227
PM03B	H03	Ala-Glu	113	124	100	224
PM03B	H04	Ala-Gly	111	133	117	198
PM03B	H05	Ala-His	285	260	263	269
PM03B	H06	Ala-Leu	137	231	227	254
PM03B	H07	Ala-Thr	113	139	103	203
PM03B	H08	Gly-Asn	209	223	192	254
PM03B	H09	Gly-Gln	128	140	107	214
PM03B	H10	Gly-Glu	117	111	91	154
PM03B	H11	Gly-Met	111	125	85	184
PM03B	H12	Met-Ala	270	231	170	260
PM09	A01	1% NaCl	288	297	282	284
PM09	A02	2% NaCl	255	289	268	293
PM09	A03	3% NaCl	253	146	154	223
PM09	A04	4% NaCl	162	52	72	203
PM09	A05	5% NaCl	16	43	41	61
PM09	A06	5.5% NaCl	15	34	42	51
PM09	A07	6% NaCl	43	62	28	67
PM09	A08	6.5% NaCl	36	32	47	57
PM09	A09	7% NaCl	66	40	31	68
PM09	A10	8% NaCl	26	71	66	76
PM09	A11	9% NaCl	42	44	57	87
PM09	A12	10% NaCl	71	65	77	101
PM09	B01	6% NaCl	61	43	29	74
PM09	B02	6% NaCl + Betaine	24	36	22	79
PM09	B03	6% NaCl + NN Dimethyl Glycine	63	24	54	64
PM09	B04	6% NaCl + Sarcosine	16	26	31	73
PM09	B05	6% NaCl + Dimethyl Sulphonyl Propionate	55	29	20	86
PM09	B06	6% NaCl + MOPS	22	57	19	46
PM09	B07	6% NaCl + Ectoine	23	32	18	47
PM09	B08	6% NaCl + Choline	55	21	16	51
PM09	B09	6% NaCl + Phosphorylcholine	59	60	33	84
PM09	B10	6% NaCl + Creatine	43	38	36	82
PM09	B11	6% NaCl + Creatinine	88	78	47	80
PM09	B12	6% NaCl + L-Carnitine	99	87	56	87
PM09	C01	6% NaCl + KCl	80	64	53	93
PM09	C02	6% NaCl + L-Proline	52	46	38	81
PM09	C03	6% NaCl + N-Acetyl-L-Glutamine	49	30	20	68
PM09	C04	6% NaCl + b-Glutamic acid	39	37	24	45
PM09	C05	6% NaCl + g-Amino-N-Butyric acid	51	38	32	60
PM09	C06	6% NaCl + Glutathione	26	48	33	40
PM09	C07	6% NaCl + Glycerol	55	45	18	52
PM09	C08	6% NaCl + Trehalose	17	23	17	62
PM09	C09	6% NaCl + Trimethylamine-N-Oxide	69	25	20	56
PM09	C10	6% NaCl + Trimethylamine	39	40	32	56
PM09	C11	6% NaCl + Octopine	71	35	30	87
PM09	C12	6% NaCl + Trigonelline	90	66	44	99
PM09	D01	3% Potassium Chloride	263	269	227	229
PM09	D02	4% Potassium chloride	196	222	153	226
PM09	D03	5% Potassium Chloride	167	69	104	168
PM09	D04	6% Potassium chloride	155	40	63	142
PM09	D05	2% Sodium Sulfate	273	269	274	257
PM09	D06	3% Sodium Sulfate	275	270	202	244
PM09	D07	4% Sodium Sulfate	241	268	208	249
PM09	D08	5% Sodium Sulfate	126	148	121	241
PM09	D09	5% Ethylene Glycol	290	294	287	270
PM09	D10	10% Ethylene Glycol	302	284	284	272
PM09	D11	15% Ethylene Glycol	281	273	286	243
PM09	D12	20% Ethylene Glycol	264	272	283	239
PM09	E01	1% Sodium Formate	294	302	294	300
PM09	E02	2% Sodium Formate	278	276	255	271
PM09	E03	3% Sodium Formate	254	42	37	250
PM09	E04	4% Sodium Formate	269	30	16	127
PM09	E05	5% Sodium Formate	13	29	51	75
PM09	E06	6% Sodium Formate	55	25	13	56
PM09	E07	2% Urea	287	300	291	259
PM09	E08	3% Urea	287	304	293	258
PM09	E09	4% Urea	264	285	287	233
PM09	E10	5% Urea	86	30	149	242
PM09	E11	6% Urea	33	39	38	70
PM09	E12	7% Urea	54	48	47	87
PM09	F01	1% Sodium Lactate	300	300	307	269
PM09	F02	2% Sodium Lactate	282	302	13	247
PM09	F03	3% Sodium Lactate	287	292	11	223
PM09	F04	4% Sodium Lactate	296	235	42	197
PM09	F05	5% Sodium Lactate	18	12	11	241
PM09	F06	6% Sodium Lactate	27	14	11	76
PM09	F07	7% Sodium Lactate	17	16	11	84
PM09	F08	8% Sodium Lactate	28	20	12	122
PM09	F09	9% Sodium Lactate	25	29	21	92
PM09	F10	10% Sodium Lactate	225	24	25	112
PM09	F11	11% Sodium Lactate	144	35	34	84
PM09	F12	12% Sodium Lactate	49	41	39	115
PM09	G01	20mM Sodium Phosphate pH 7	302	308	307	289
PM09	G02	50mM Sodium Phosphate pH 7	289	310	297	255
PM09	G03	100mM Sodium Phosphate pH 7	284	287	278	261
PM09	G04	200mM Sodium Phosphate pH 7	283	281	239	232
PM09	G05	20mM Sodium Benzoate pH 5.2	315	316	330	246
PM09	G06	50mM Sodium Benzoate pH 5.2	38	20	35	71
PM09	G07	100mM Sodium Benzoate pH 5.2	24	22	11	74
PM09	G08	200mM Sodium Benzoate pH 5.2	48	27	16	73
PM09	G09	10mM Ammonium Sulfate pH 8	304	296	299	256
PM09	G10	20mM Ammonium Sulfate pH 8	294	303	304	252
PM09	G11	50mM Ammonium Sulfate pH 8	288	296	282	264
PM09	G12	100mM Ammonium Sulfate pH 8	294	298	286	271
PM09	H01	10mM Sodium Nitrate	314	317	307	277
PM09	H02	20mM Sodium Nitrate	301	325	306	275
PM09	H03	40mM Sodium Nitrate	299	321	299	268
PM09	H04	60mM Sodium Nitrate	305	312	284	247
PM09	H05	80mM Sodium Nitrate	289	307	285	251
PM09	H06	100mM Sodium Nitrate	289	298	286	257
PM09	H07	10mM Sodium Nitrite	314	322	315	263
PM09	H08	20mM Sodium Nitrite	319	320	301	254
PM09	H09	40mM Sodium Nitrite	305	294	269	248
PM09	H10	60mM Sodium Nitrite	272	243	163	229
PM09	H11	80mM Sodium Nitrite	222	133	126	185
PM09	H12	100mM Sodium Nitrite	64	49	49	100
PM10	A01	pH 3.5	24	46	52	45
PM10	A02	pH 4	17	40	48	40
PM10	A03	pH 4.5	334	39	311	302
PM10	A04	pH 5	326	309	323	291
PM10	A05	pH 5.5	295	314	328	297
PM10	A06	pH 6	338	306	326	306
PM10	A07	pH 7	328	312	323	286
PM10	A08	pH 8	311	311	324	295
PM10	A09	pH 8.5	316	312	324	289
PM10	A10	pH 9	301	309	297	279
PM10	A11	pH 9.5	297	284	274	287
PM10	A12	pH 10	301	234	194	244
PM10	B01	pH 4.5	322	34	307	37
PM10	B02	pH 4.5 + L-Alanine	327	26	308	28
PM10	B03	pH 4.5 + L-Arginine	25	20	29	20
PM10	B04	pH 4.5 + L-Asparagine	312	24	281	25
PM10	B05	pH 4.5 + L-Aspartic acid	13	22	30	26
PM10	B06	pH 4.5 + L-Glutamic acid	11	23	30	25
PM10	B07	pH 4.5 + L-Glutamine	24	28	321	29
PM10	B08	pH 4.5 + Glycine	254	22	307	20
PM10	B09	pH 4.5 + L-Histidine	33	29	313	26
PM10	B10	pH 4.5 + L-Isoleucine	32	38	61	41
PM10	B11	pH 4.5 + L-Leucine	56	36	53	41
PM10	B12	pH 4.5 + L-Lysine	232	47	289	46
PM10	C01	pH 4.5 + L-Methionine	307	40	308	299
PM10	C02	pH 4.5 + L-Phenylalanine	17	36	41	36
PM10	C03	pH 4.5 + L-Proline	317	210	304	38
PM10	C04	pH 4.5 + L-Serine	291	203	289	128
PM10	C05	pH 4.5 + L-Threonine	313	231	310	19
PM10	C06	pH 4.5 + L-Tryptophan	17	22	30	18
PM10	C07	pH 4.5 + L-Citrulline	327	23	315	17
PM10	C08	pH 4.5 + L-Valine	321	23	293	21
PM10	C09	pH 4.5 + Hydroxy-L-Proline	315	226	306	27
PM10	C10	pH 4.5 + L-Ornithine	61	23	306	21
PM10	C11	pH 4.5 + L-Homoarginine	296	33	283	29
PM10	C12	pH 4.5 + L-Homoserine	101	43	279	40
PM10	D01	pH 4.5 + Anthranilic acid	39	47	54	50
PM10	D02	pH 4.5 + L-Norleucine	15	24	32	22
PM10	D03	pH 4.5 + L-Norvaline	289	281	307	258
PM10	D04	pH 4.5 + a-Amino-N-Butyric acid	318	301	294	241
PM10	D05	pH 4.5 + p-Aminobenzoate	30	36	50	37
PM10	D06	pH 4.5 + L-Cysteic acid	305	177	316	24
PM10	D07	pH 4.5 + D-Lysine	317	32	309	269
PM10	D08	pH 4.5 + 5-Hydroxy-L-Lysine	297	251	304	20
PM10	D09	pH 4.5 + 5-Hydroxy-L-Tryptophan	73	68	94	82
PM10	D10	pH 4.5 + DL-Diamino-a,e-Pimelic acid	304	267	302	31
PM10	D11	pH 4.5 + Trimethylamine-N-Oxide	65	38	37	32
PM10	D12	pH 4.5 + Urea	315	42	298	40
PM10	E01	pH 9.5	296	298	256	294
PM10	E02	pH 9.5 + L-Alanine	290	304	292	275
PM10	E03	pH 9.5 + L-Arginine	16	302	238	17
PM10	E04	pH 9.5 + L-Asparagine	17	291	272	18
PM10	E05	pH 9.5 + L-Aspartic acid	271	281	289	227
PM10	E06	pH 9.5 + L-Glutamic acid	272	313	300	43
PM10	E07	pH 9.5 + L-Glutamine	278	313	306	265
PM10	E08	pH 9.5 + Glycine	29	31	103	30
PM10	E09	pH 9.5 + L-Histidine	22	37	46	30
PM10	E10	pH 9.5 + L-Isoleucine	32	29	79	28
PM10	E11	pH 9.5 + L-Leucine	27	39	47	37
PM10	E12	pH 9.5 + L-Lysine	51	85	86	65
PM10	F01	pH 9.5 + L-Methionine	25	25	45	24
PM10	F02	pH 9.5 + L-Phenylalanine	20	17	22	17
PM10	F03	pH 9.5 + L-Proline	298	324	258	282
PM10	F04	pH 9.5 + L-Serine	18	17	81	13
PM10	F05	pH 9.5 + L-Threonine	15	76	235	11
PM10	F06	pH 9.5 + L-Tryptophan	30	27	37	49
PM10	F07	pH 9.5 + L-Tyrosine	51	55	108	144
PM10	F08	pH 9.5 + L-Valine	24	18	50	15
PM10	F09	pH 9.5 + Hydroxy-L-Proline	92	262	289	27
PM10	F10	pH 9.5 + L-Ornithine	37	28	35	27
PM10	F11	pH 9.5 + L-Homoarginine	32	42	44	39
PM10	F12	pH 9.5 + L-Homoserine	44	43	44	43
PM10	G01	pH 9.5 + Anthranilic acid	336	355	357	194
PM10	G02	pH 9.5 + L-Norleucine	34	30	37	26
PM10	G03	pH 9.5 + L-Norvaline	19	17	25	17
PM10	G04	pH 9.5 + Agmatine	29	20	23	39
PM10	G05	pH 9.5 + Cadaverine	52	42	42	58
PM10	G06	pH 9.5 + Putrescine	31	26	63	19
PM10	G07	pH 9.5 + Histamine	32	26	30	23
PM10	G08	pH 9.5 + b-Phenylethylamine	47	57	40	27
PM10	G09	pH 9.5 + Tyramine	70	57	46	53
PM10	G10	pH 9.5 + Creatine	272	228	235	278
PM10	G11	pH 9.5 + Trimethylamine-N-Oxide	281	294	277	260
PM10	G12	pH 9.5 + Urea	270	250	243	248
PM10	H01	X-Caprylate	298	320	294	309
PM10	H02	X-a-D-Glucoside	324	327	329	311
PM10	H03	X-b-D-Glucoside	313	325	323	303
PM10	H04	X-a-D-Galactoside	320	308	330	305
PM10	H05	X-b-D-Galactoside	327	330	334	308
PM10	H06	X-a-D-Glucuronide	321	326	326	308
PM10	H07	X-b-D-Glucuronide	313	312	321	307
PM10	H08	X-b-D-Glucosaminide	308	300	310	290
PM10	H09	X-b-D-Galactosaminide	317	284	306	303
PM10	H10	X-a-D-Mannoside	318	303	315	299
PM10	H11	X-PO4	321	316	311	294
PM10	H12	X-SO4	313	303	258	309

## Sheet: PM11-20
			D1279779				ACICU				AYE				ATCC 17978
Plate	Location	Chemical	1	2	3	4	1	2	3	4	1	2	3	4	1	2	3	4
PM11C	A 01 - 04	Amikacin	293	308	317	311	316	315	308	309	313	311	306	309	293	302	300	301
PM11C	A 05 - 08	Chlortetracycline	313	327	267	23	310	304	304	306	309	307	306	305	299	288	145	103
PM11C	A 09 - 12	Lincomycin	311	298	292	278	304	307	313	285	307	306	308	281	300	297	290	303
PM11C	B 01 - 04	Amoxicillin	309	306	308	22	293	302	302	292	310	298	300	298	281	274	270	279
PM11C	B 05 - 08	Cloxacillin	304	287	296	17	311	307	283	305	309	308	308	217	277	276	269	61
PM11C	B 09 - 12	Lomefloxacin	299	303	289	302	287	280	283	300	298	293	290	294	277	278	270	294
PM11C	C 01 - 04	Bleomycin	312	302	295	299	319	287	298	282	314	300	300	303	293	289	279	292
PM11C	C 05 - 08	Colistin	299	292	18	14	295	293	307	24	305	311	24	25	292	290	58	63
PM11C	C 09 - 12	Minocycline	98	25	41	44	275	278	44	54	294	265	39	49	80	74	79	90
PM11C	D 01 - 04	Capreomycin	314	304	294	292	314	294	300	282	317	306	297	303	280	275	265	282
PM11C	D 05 - 08	Demeclocycline	288	279	292	22	293	295	283	293	303	307	301	300	272	267	85	62
PM11C	D 09 - 12	Nafcillin	292	28	39	41	293	276	271	283	296	292	33	42	264	121	72	90
PM11C	E 01 - 04	Cefazolin	309	293	288	287	321	300	305	282	316	308	308	315	297	283	281	260
PM11C	E 05 - 08	Enoxacin	289	278	292	289	296	288	290	296	301	295	305	297	266	258	267	262
PM11C	E 09 - 12	Nalidixic acid	291	294	30	49	289	266	292	280	300	304	291	292	263	251	257	98
PM11C	F 01 - 04	Chloramphenicol	293	286	294	301	314	304	295	305	312	312	309	310	275	261	267	275
PM11C	F 05 - 08	Erythromycin	275	271	194	24	297	261	193	24	297	297	218	60	270	222	173	51
PM11C	F 09 - 12	Neomycin	289	277	279	286	290	284	299	303	311	296	295	299	252	245	247	259
PM11C	G 01 - 04	Ceftriaxone	297	297	293	301	317	292	295	300	312	312	311	313	278	254	262	265
PM11C	G 05 - 08	Gentamicin	292	280	281	292	289	284	305	286	310	306	305	299	279	280	277	238
PM11C	G 09 - 12	Potassium tellurite	303	308	314	256	319	313	321	302	305	308	311	263	254	252	268	298
PM11C	H 01 - 04	Cephalothin	299	297	309	312	291	300	318	322	303	312	310	324	268	275	290	264
PM11C	H 05 - 08	Kanamycin	314	310	313	308	320	309	281	311	317	319	314	315	278	271	283	264
PM11C	H 09 - 12	Ofloxacin	313	315	311	295	315	307	304	276	305	299	304	297	283	254	253	266
PM12B	A 01 - 04	Penicillin G	302	313	11	12	305	324	322	323	315	313	306	304	291	263	283	38
PM12B	A 05 - 08	Tetracycline	319	314	314	224	329	328	322	306	303	308	278	276	314	300	296	284
PM12B	A 09 - 12	Carbenicillin	315	316	110	36	304	313	301	279	285	304	279	265	305	316	252	50
PM12B	B 01 - 04	Oxacillin	311	319	16	13	305	311	308	315	305	307	288	31	276	290	28	30
PM12B	B 05 - 08	Penimepicycline	299	305	252	18	316	314	300	303	303	300	299	294	308	295	293	44
PM12B	B 09 - 12	Polymyxin B	305	307	30	30	315	306	35	43	293	285	302	42	308	298	40	44
PM12B	C 01 - 04	Paromomycin	312	296	297	298	317	301	300	303	313	287	297	293	303	291	290	284
PM12B	C 05 - 08	Vancomycin	298	288	295	47	304	310	303	284	308	301	292	59	298	303	301	27
PM12B	C 09 - 12	DL-Serine hydroxamate	310	282	31	31	303	290	31	38	292	255	28	38	298	246	31	42
PM12B	D 01 - 04	Sisomicin	312	298	301	294	312	312	306	304	306	296	297	301	298	291	297	302
PM12B	D 05 - 08	Sulfamethazine	301	281	305	314	311	307	302	301	302	317	299	297	294	300	306	303
PM12B	D 09 - 12	Novobiocin	24	26	40	55	46	42	32	50	34	38	36	56	38	38	39	60
PM12B	E 01 - 04	2,4-Diamino-6,7-diisopropylpteridine	262	271	273	270	311	305	312	316	317	307	310	312	292	300	305	307
PM12B	E 05 - 08	Sulfadiazine	306	284	20	23	316	316	308	307	305	310	307	318	302	309	310	308
PM12B	E 09 - 12	Benzethonium Chloride	304	304	20	37	318	323	32	43	304	313	34	69	306	314	37	47
PM12B	F 01 - 04	Tobramycin	294	282	295	293	317	313	314	316	312	298	297	304	306	304	304	267
PM12B	F 05 - 08	Sulfathiazole	304	303	25	25	314	301	316	316	320	311	308	299	312	307	307	306
PM12B	F 09 - 12	5-Fluoroorotic acid	262	30	31	33	291	27	36	37	151	29	38	38	242	30	42	41
PM12B	G 01 - 04	Spectinomycin	290	297	290	294	324	320	318	326	314	300	299	304	295	309	304	312
PM12B	G 05 - 08	Sulfamethoxazole	307	310	257	32	329	318	309	290	307	311	315	310	314	310	305	286
PM12B	G 09 - 12	L-Aspartic-b-hydroxamate	303	287	33	52	315	315	304	140	281	282	281	278	306	305	297	296
PM12B	H 01 - 04	Spiramycin	305	293	287	234	316	328	329	279	313	311	294	311	279	267	285	253
PM12B	H 05 - 08	Rifampicin	314	306	305	293	336	330	338	329	312	313	326	309	308	316	183	43
PM12B	H 09 - 12	Dodecyltrimethyl ammonium bromide	312	311	38	47	326	317	209	43	297	255	196	46	304	302	32	49
PM13B	A 01 - 04	Ampicillin, Sodium salt	329	315	325	317	266	321	316	318	260	306	291	298	285	288	286	302
PM13B	A 05 - 08	Dequalinium chloride	288	301	13	24	293	289	277	37	296	289	277	57	286	295	280	60
PM13B	A 09 - 12	Nickel chloride	306	279	79	42	300	306	224	65	297	275	255	61	284	265	124	76
PM13B	B 01 - 04	Azlocillin	327	303	314	324	305	317	310	323	282	287	288	295	271	276	266	278
PM13B	B 05 - 08	2,2`-Dipyridyl	13	11	11	25	110	28	25	26	58	24	26	20	66	68	70	67
PM13B	B 09 - 12	Oxolinic acid	295	297	301	317	318	305	306	303	293	290	275	273	268	269	276	298
PM13B	C 01 - 04	6-Mercaptopurine monohydrate	309	304	284	282	294	307	311	323	289	260	249	234	290	293	286	283
PM13B	C 05 - 08	Doxycycline	278	13	15	17	309	308	246	28	283	285	278	147	285	279	54	65
PM13B	C 09 - 12	Potassium chromate	17	19	31	44	44	60	41	60	25	25	37	55	67	76	79	100
PM13B	D 01 - 04	Cefuroxime	320	299	313	313	316	313	312	310	284	293	286	292	279	270	264	270
PM13B	D 05 - 08	5-Fluorouracil	302	311	307	302	319	319	312	300	289	295	289	276	263	274	272	265
PM13B	D 09 - 12	Rolitetracycline	294	278	267	47	308	301	294	296	285	283	268	235	268	267	264	259
PM13B	E 01 - 04	Cytosine-1-beta-D-arabinofuranoside	317	298	306	311	319	317	316	312	281	293	286	287	284	282	278	255
PM13B	E 05 - 08	Geneticin disulfate (G418)	308	311	302	295	319	311	318	316	292	295	297	286	258	259	253	258
PM13B	E 09 - 12	Ruthenium red	298	278	283	300	317	318	309	299	296	306	293	256	254	256	259	276
PM13B	F 01 - 04	Cesium chloride	308	290	282	273	318	319	319	299	287	299	282	285	272	258	267	271
PM13B	F 05 - 08	Glycine HCl	303	310	294	280	321	324	316	301	314	297	291	290	272	240	246	246
PM13B	F 09 - 12	Thallium (I) acetate	233	22	23	33	237	28	38	40	246	24	39	39	244	240	248	275
PM13B	G 01 - 04	Cobalt (II) chloride	294	272	32	41	290	315	26	30	269	274	29	43	267	252	85	102
PM13B	G 05 - 08	Manganese chloride	296	291	277	107	320	285	226	88	297	295	228	110	275	270	217	106
PM13B	G 09 - 12	Trifluoperazine	286	298	25	38	317	301	45	50	283	300	258	46	240	240	260	96
PM13B	H 01 - 04	Cupric chloride	303	273	178	63	249	265	103	39	198	216	176	208	270	259	245	228
PM13B	H 05 - 08	Moxalactam	314	321	307	321	332	328	333	325	304	303	299	299	268	262	266	260
PM13B	H 09 - 12	Tylosin	310	307	158	39	318	306	158	45	288	286	175	51	270	250	219	108
PM14A	A 01 - 04	Acriflavine	321	321	318	285	293	316	295	245	257	296	273	226	293	293	283	112
PM14A	A 05 - 08	Furaltadone	319	323	320	318	310	316	303	313	298	280	291	297	305	309	302	305
PM14A	A 09 - 12	Sanguinarine chloride	315	300	60	81	305	282	75	98	292	235	56	85	300	292	60	83
PM14A	B 01 - 04	9-Aminoacridine	312	323	315	243	301	305	311	273	270	281	264	233	283	286	276	229
PM14A	B 05 - 08	Fusaric acid	316	325	314	303	323	318	298	36	301	311	286	23	299	304	302	27
PM14A	B 09 - 12	Sodium Arsenate	300	310	304	283	294	288	299	280	290	295	282	262	289	291	291	281
PM14A	C 01 - 04	Boric acid	313	268	24	33	311	300	274	34	282	282	238	54	281	274	277	21
PM14A	C 05 - 08	1-Hydroxypyridine-2-thione (pyrithione)	308	311	305	74	311	317	314	56	295	297	285	115	304	304	292	94
PM14A	C 09 - 12	Sodium Cyanate	305	295	240	50	299	292	219	58	288	269	177	51	279	268	242	38
PM14A	D 01 - 04	Cadmium chloride	35	20	28	25	38	30	30	89	28	19	20	51	35	28	29	57
PM14A	D 05 - 08	Iodoacetic acid	308	314	309	279	313	310	299	299	290	298	268	54	301	301	296	27
PM14A	D 09 - 12	Sodium Dichromate	275	41	51	54	283	63	53	65	264	34	45	50	273	32	29	42
PM14A	E 01 - 04	Cefoxitin	306	299	291	306	312	306	304	320	309	292	287	296	292	288	292	294
PM14A	E 05 - 08	Nitrofurantoin	306	309	312	304	317	315	307	310	293	294	305	315	302	306	308	306
PM14A	E 09 - 12	Sodium metaborate	283	255	41	55	307	301	267	57	289	270	127	45	291	268	192	48
PM14A	F 01 - 04	Chloramphenicol	304	297	303	317	326	310	321	320	303	293	306	301	303	306	302	304
PM14A	F 05 - 08	Piperacillin	308	304	303	299	320	315	319	293	291	297	291	298	304	300	298	291
PM14A	F 09 - 12	Sodium metavanadate	33	47	40	51	45	40	51	47	29	26	44	45	21	22	32	37
PM14A	G 01 - 04	Chelerythrine chloride	298	312	318	299	319	313	310	252	297	311	274	216	293	317	311	313
PM14A	G 05 - 08	Carbenicillin	318	39	27	47	325	321	323	314	294	304	310	296	307	255	12	14
PM14A	G 09 - 12	Sodium Nitrite	293	286	42	64	310	299	49	51	286	285	44	52	284	244	36	34
PM14A	H 01 - 04	Ethylene Glycol-bis(b-Aminoethyl ether)-NNN`N`-Tetraacetic Acid	285	278	275	289	312	312	319	302	275	245	219	201	254	288	283	290
PM14A	H 05 - 08	Promethazine	307	304	42	54	325	292	225	38	305	290	240	34	303	314	85	18
PM14A	H 09 - 12	Sodium orthovanadate	47	62	51	61	29	41	40	58	24	34	32	53	14	23	20	39
PM15B	A 01 - 04	Procaine	279	193	18	31	217	58	39	41	223	98	33	35	262	214	77	63
PM15B	A 05 - 08	Guanidine hydrochloride	293	263	258	29	287	283	160	51	271	291	205	32	278	290	229	67
PM15B	A 09 - 12	Cefmetazole	308	307	292	290	308	308	310	272	290	308	307	262	280	288	285	290
PM15B	B 01 - 04	D-Cycloserine	309	321	311	320	293	311	312	315	289	293	291	295	280	271	261	279
PM15B	B 05 - 08	EDTA	309	314	276	22	325	321	324	27	299	286	224	17	276	272	278	71
PM15B	B 09 - 12	5,7-Dichloro-8-hydroxyquinaldine	297	306	303	268	316	305	306	287	294	289	280	224	268	281	253	279
PM15B	C 01 - 04	5,7-Dichloro-8-hydroxyquinoline	306	314	303	19	313	311	314	19	289	285	284	19	291	285	275	53
PM15B	C 05 - 08	Fusidic acid, sodium salt	261	95	27	41	316	291	34	37	261	105	18	37	278	159	60	62
PM15B	C 09 - 12	1,10-Phenanthroline Monohydrate	304	290	71	67	313	300	86	50	287	244	33	48	258	265	94	96
PM15B	D 01 - 04	Phleomycin	310	313	305	311	309	308	313	308	284	290	291	293	281	272	264	269
PM15B	D 05 - 08	Domiphen bromide	305	315	32	24	319	316	30	30	300	306	21	21	271	276	61	53
PM15B	D 09 - 12	Nordihydroguaiaretic acid	288	314	303	274	313	311	298	182	298	303	224	228	277	286	265	258
PM15B	E 01 - 04	Alexidine	311	314	19	22	316	317	20	21	300	300	238	18	292	282	287	67
PM15B	E 05 - 08	5-Nitro-2-furaldehyde semicarbazone (Nitrofurazone)	304	305	299	281	325	324	313	324	295	301	294	284	250	254	248	249
PM15B	E 09 - 12	Methyl viologen	303	298	290	287	302	315	309	257	292	296	285	261	261	266	263	102
PM15B	F 01 - 04	3,4-Dimethoxybenzyl alcohol	285	265	28	43	236	34	14	36	221	150	19	24	267	254	56	48
PM15B	F 05 - 08	Oleandomycin, phosphate salt	304	296	241	90	326	320	312	120	290	295	257	144	273	232	212	141
PM15B	F 09 - 12	Puromycin	293	272	248	58	319	311	294	190	297	294	280	200	247	252	241	90
PM15B	G 01 - 04	Carbonyl-cyanide m-chlorophenylhydrazone (CCCP)	275	274	181	214	291	294	184	228	278	255	159	227	277	262	210	235
PM15B	G 05 - 08	Sodium Azide	308	32	25	44	329	15	13	21	294	15	11	18	272	78	75	70
PM15B	G 09 - 12	Menadione, sodium bisulfite	282	268	55	90	293	301	58	77	288	154	65	94	245	241	111	151
PM15B	H 01 - 04	2-Nitroimidazole	278	268	179	61	198	145	62	31	157	163	120	51	258	266	120	94
PM15B	H 05 - 08	Hydroxyurea	286	45	39	59	234	22	14	25	198	20	16	27	262	83	82	81
PM15B	H 09 - 12	Zinc chloride	304	297	294	264	280	272	258	228	268	274	243	199	257	246	252	257
PM16A	A 01 - 04	Cefotaxime	276	287	281	297	282	274	299	312	274	304	283	285	315	290	300	306
PM16A	A 05 - 08	Phosphomycin	285	297	288	283	307	305	302	265	287	285	299	294	311	313	296	315
PM16A	A 09 - 12	5-Chloro-7-iodo-8-hydroxy-quinoline	269	256	279	89	248	239	251	62	295	194	211	62	286	54	56	74
PM16A	B 01 - 04	Norfloxacin	276	273	268	292	286	288	300	303	271	295	281	285	294	281	287	295
PM16A	B 05 - 08	Sulfanilamide	276	165	72	60	291	288	283	268	292	285	301	284	322	308	307	307
PM16A	B 09 - 12	Trimethoprim	273	276	275	311	272	283	287	282	289	291	280	265	272	296	261	268
PM16A	C 01 - 04	Dichlofluanid	79	299	69	69	30	275	23	36	58	26	23	29	303	283	261	20
PM16A	C 05 - 08	Protamine sulfate	267	269	52	60	285	135	20	21	267	152	25	21	289	296	34	24
PM16A	C 09 - 12	Cetylpyridinium chloride	253	259	258	256	291	284	211	40	290	280	276	44	293	287	296	42
PM16A	D 01 - 04	Chlorodinitrobenzene	262	271	265	98	256	275	37	57	269	272	40	54	294	301	27	60
PM16A	D 05 - 08	Diamide	274	275	270	65	289	289	181	28	282	288	287	28	304	301	294	37
PM16A	D 09 - 12	Cinoxacin	255	267	261	270	287	285	271	294	291	282	271	274	291	288	276	287
PM16A	E 01 - 04	Streptomycin	289	286	289	263	296	283	293	304	286	290	282	290	312	307	297	299
PM16A	E 05 - 08	5-Azacytidine	263	258	264	256	293	272	299	294	289	300	294	285	303	303	307	302
PM16A	E 09 - 12	Rifamycin SV	75	102	124	199	38	57	85	186	274	60	108	174	40	61	78	150
PM16A	F 01 - 04	Potassium tellurite	283	274	286	67	295	312	312	331	285	306	283	264	329	323	319	21
PM16A	F 05 - 08	Sodium Selenite	290	229	115	75	181	122	17	19	105	69	28	23	319	289	123	26
PM16A	F 09 - 12	Aluminum sulfate	252	242	247	155	297	286	286	130	292	281	285	121	299	283	293	131
PM16A	G 01 - 04	Chromium (III) chloride	289	254	264	260	307	288	297	275	284	287	293	283	308	298	281	299
PM16A	G 05 - 08	Ferric chloride	278	271	276	141	286	285	289	210	302	293	292	214	316	307	320	195
PM16A	G 09 - 12	L-Glutamic acid g-monohydroxamate	246	237	227	130	299	296	281	40	284	284	136	83	292	300	284	161
PM16A	H 01 - 04	Glycine hydroxamate	278	84	82	86	246	16	13	16	169	18	14	18	306	24	24	18
PM16A	H 05 - 08	4-Chloro-3,5-dimethyl-phenol	262	226	215	106	254	285	259	40	285	53	20	61	320	320	315	91
PM16A	H 09 - 12	Sorbic acid	272	260	275	270	301	304	307	279	277	271	271	264	312	301	274	264
PM17A	A 01 - 04	D-Serine	321	289	265	150	263	282	280	60	266	243	190	31	285	280	238	59
PM17A	A 05 - 08	b-Chloro-L-alanine	298	280	166	40	298	261	255	53	295	265	247	35	274	266	177	57
PM17A	A 09 - 12	Thiosalicylate	293	294	316	296	294	284	295	303	299	308	304	263	287	271	274	278
PM17A	B 01 - 04	Salicylate, sodium	310	312	71	33	251	165	61	56	276	169	22	25	289	287	73	65
PM17A	B 05 - 08	Hygromycin B	310	297	297	289	290	288	280	287	301	300	298	286	281	287	289	286
PM17A	B 09 - 12	Ethionamide	279	284	273	247	290	268	132	96	269	226	103	85	280	288	276	182
PM17A	C 01 - 04	4-Aminopyridine	312	287	283	223	281	296	277	90	277	272	221	92	294	289	274	240
PM17A	C 05 - 08	Sulfachloropyridazine	285	303	295	276	280	295	286	273	297	294	284	281	294	301	296	282
PM17A	C 09 - 12	Sulfamonomethoxine	293	264	267	274	265	279	272	282	281	272	257	287	272	280	274	273
PM17A	D 01 - 04	Oxycarboxin	295	302	286	253	269	277	225	58	261	234	119	52	286	278	253	64
PM17A	D 05 - 08	3-Amino-1,2,4-triazole	306	301	39	34	283	277	72	39	249	147	41	29	283	278	72	65
PM17A	D 09 - 12	Chlorpromazine	276	300	43	55	285	290	61	82	293	277	39	47	278	280	76	92
PM17A	E 01 - 04	Niaproof	313	182	137	84	246	181	125	105	268	138	110	98	308	230	137	88
PM17A	E 05 - 08	Compound 48/80	296	286	307	31	274	269	282	95	285	289	302	276	262	269	270	197
PM17A	E 09 - 12	Sodium Tungstate	287	304	309	209	283	285	280	134	293	284	243	182	269	275	274	190
PM17A	F 01 - 04	Lithium chloride	307	260	270	43	272	259	230	80	267	266	234	39	275	278	222	67
PM17A	F 05 - 08	DL-Methionine hydroxamate	308	281	238	32	286	250	60	66	294	283	17	23	282	249	217	64
PM17A	F 09 - 12	Tannic acid	310	323	279	330	288	292	257	321	320	159	252	332	278	280	255	311
PM17A	G 01 - 04	Chlorambucil	293	274	302	227	274	266	251	201	300	303	299	203	285	259	265	224
PM17A	G 05 - 08	Cefamandole nafate	311	288	279	280	277	282	284	254	307	301	299	298	284	279	275	248
PM17A	G 09 - 12	Cefoperazone	301	299	291	309	261	260	274	243	292	290	292	289	256	258	263	273
PM17A	H 01 - 04	Cefsulodin	321	306	308	319	256	262	270	261	260	291	289	302	286	273	272	238
PM17A	H 05 - 08	Caffeine	318	309	242	40	251	218	145	84	255	235	95	28	268	257	103	87
PM17A	H 09 - 12	Oxophenylarsine	284	288	44	57	291	256	95	96	306	287	164	53	275	250	265	270
PM18C	A 01 - 04	Ketoprofen	306	317	310	182	298	302	262	113	292	301	259	68	274	277	264	168
PM18C	A 05 - 08	Sodium pyrophosphate	271	295	319	14	291	290	267	39	309	271	257	37	291	298	254	43
PM18C	A 09 - 12	Thiamphenicol	310	311	309	316	319	316	319	268	301	310	306	291	289	309	310	307
PM18C	B 01 - 04	Trifluorothymidine	322	322	320	323	312	313	316	322	294	306	295	307	291	296	298	302
PM18C	B 05 - 08	Pipemidic Acid	326	321	319	321	331	324	320	320	313	309	307	297	312	311	296	308
PM18C	B 09 - 12	Azathioprine	317	319	309	319	314	300	311	278	297	305	279	267	307	303	300	290
PM18C	C 01 - 04	Poly-L-lysine	312	300	293	295	312	301	289	235	300	298	298	264	292	281	288	266
PM18C	C 05 - 08	Sulfisoxazole	278	20	17	23	324	325	317	319	297	309	297	294	318	320	315	301
PM18C	C 09 - 12	Pentachlorophenol	316	303	289	180	309	300	256	85	281	287	214	79	308	300	269	143
PM18C	D 01 - 04	Sodium Arsenite	324	301	17	12	307	314	20	113	292	303	298	303	287	299	46	27
PM18C	D 05 - 08	Sodium Bromate	321	300	172	95	316	315	273	178	279	284	200	28	313	271	179	87
PM18C	D 09 - 12	Lidocaine	289	214	30	30	222	132	38	40	211	71	33	44	293	275	46	49
PM18C	E 01 - 04	Sodium metasilicate	295	18	23	38	303	131	44	34	297	290	35	23	279	289	34	51
PM18C	E 05 - 08	Sodium periodate	307	17	19	22	319	23	36	27	309	301	30	25	279	29	32	35
PM18C	E 09 - 12	Antimony (III) chloride	293	288	31	39	316	312	47	62	312	302	193	97	307	313	250	63
PM18C	F 01 - 04	Semicarbazide hydrochloride	293	276	208	16	309	311	154	15	277	263	108	16	267	219	144	20
PM18C	F 05 - 08	Tinidazole	312	314	303	310	327	324	332	280	308	316	302	236	305	312	311	304
PM18C	F 09 - 12	Aztreonam	298	251	250	264	322	315	306	288	312	302	294	277	304	297	299	267
PM18C	G 01 - 04	Triclosan	300	306	288	19	316	325	326	293	284	311	312	222	295	305	304	305
PM18C	G 05 - 08	3,5- Diamino-1,2,4-triazole (Guanazole)	311	312	151	18	336	323	76	18	311	287	20	17	314	303	287	20
PM18C	G 09 - 12	Myricetin	301	288	287	305	310	305	322	314	292	310	267	252	306	312	322	321
PM18C	H 01 - 04	5-Fluoro-5'-deoxyuridine	320	313	310	308	302	324	334	325	277	281	318	306	282	303	304	305
PM18C	H 05 - 08	2- Phenylphenol	298	290	77	188	315	106	46	175	302	231	13	189	303	289	14	130
PM18C	H 09 - 12	Plumbagin	280	259	255	82	214	289	298	74	164	267	276	242	283	279	299	127
PM19	A 01 - 04	Josamycin	315	227	41	27	307	301	267	42	281	298	193	36	277	275	80	73
PM19	A 05 - 08	Gallic acid	347	362	369	34	337	348	355	71	311	284	353	58	311	331	317	79
PM19	A 09 - 12	Coumarin	306	296	294	76	295	303	280	101	300	278	191	82	274	276	93	96
PM19	B 01 - 04	Methyltrioctylammonium chloride	301	313	331	28	300	294	317	24	292	302	308	24	250	252	249	72
PM19	B 05 - 08	Harmane	325	298	155	39	303	307	37	27	288	239	54	24	250	245	113	64
PM19	B 09 - 12	2,4-Dintrophenol	309	317	316	129	317	322	204	124	307	223	216	127	253	284	225	157
PM19	C 01 - 04	Chlorhexidine diacetate	314	271	273	311	290	293	298	301	305	287	286	294	266	269	257	268
PM19	C 05 - 08	7-Hydroxycoumarin	312	275	205	180	299	279	34	26	279	222	38	30	261	262	248	84
PM19	C 09 - 12	trans-Cinnamic acid	287	284	304	66	309	300	277	53	302	281	266	51	230	257	241	112
PM19	D 01 - 04	Tetraethylthiuram disulfide	320	306	290	306	302	285	292	312	283	274	273	259	255	250	248	243
PM19	D 05 - 08	INT	342	352	325	319	344	349	339	317	333	348	345	316	285	306	200	227
PM19	D 09 - 12	Phenyl-methylsulfonyl-fluoride (PMSF)	304	315	296	304	314	299	299	282	293	286	283	156	249	249	259	110
PM19	E 01 - 04	FCCP	290	294	245	303	286	240	268	193	243	255	207	108	281	264	247	190
PM19	E 05 - 08	DL-Thioctic acid	298	288	304	55	307	309	283	61	313	305	282	161	234	231	233	97
PM19	E 09 - 12	2-Hydroxy-1,4-Naphthoquinone	312	315	320	267	329	328	293	247	322	318	268	242	257	269	275	253
PM19	F 01 - 04	Phenethicilllin	289	30	22	29	319	321	319	327	298	305	181	19	241	69	69	67
PM19	F 05 - 08	Blasticidin S	297	303	286	280	314	312	311	297	293	295	291	291	256	212	227	215
PM19	F 09 - 12	Sodium Caprylate	304	288	105	90	322	317	43	59	307	311	54	51	238	229	93	103
PM19	G 01 - 04	Lauryl sulfobetaine	287	35	37	34	183	19	16	16	128	57	32	32	229	117	123	83
PM19	G 05 - 08	Dihydrostreptomycin	288	294	293	293	306	295	294	279	288	288	281	284	246	241	247	210
PM19	G 09 - 12	Hydroxylamine	286	290	299	301	281	309	314	280	282	287	286	198	222	231	232	89
PM19	H 01 - 04	Hexammine cobalt (III) chloride	310	297	288	252	272	282	258	185	253	292	285	247	260	254	256	211
PM19	H 05 - 08	a-Monothioglycerol	300	302	262	79	282	290	174	49	285	292	236	199	243	235	97	130
PM19	H 09 - 12	Polymyxin B	308	73	62	70	278	37	35	50	280	286	33	51	247	95	94	99
PM20B	A 01 - 04	Amitriptyline	272	293	58	54	275	283	247	34	274	288	280	41	273	282	43	32
PM20B	A 05 - 08	Apramycin	296	286	260	252	307	310	304	307	305	303	297	293	279	292	280	274
PM20B	A 09 - 12	Benserazide	304	130	196	259	301	128	185	249	306	279	209	250	285	120	179	248
PM20B	B 01 - 04	Orphenadrine	275	278	59	58	286	285	22	26	282	275	22	22	262	277	20	24
PM20B	B 05 - 08	DL-Propanolol	274	259	61	65	322	255	32	27	290	249	34	25	278	270	27	23
PM20B	B 09 - 12	Tetrazolium violet	157	64	78	107	302	181	56	85	289	44	53	77	78	46	53	77
PM20B	C 01 - 04	Thioridazine	308	63	65	121	285	43	56	114	274	29	35	114	288	36	37	116
PM20B	C 05 - 08	Atropine	280	51	47	63	274	59	23	24	264	63	19	21	280	199	27	18
PM20B	C 09 - 12	Ornidazole	261	270	264	274	304	300	273	88	286	260	207	144	277	246	240	176
PM20B	D 01 - 04	Proflavine	281	282	278	231	302	305	305	95	296	280	260	127	278	271	262	105
PM20B	D 05 - 08	Ciprofloxacin	278	267	254	271	309	310	304	311	294	292	284	286	272	273	286	264
PM20B	D 09 - 12	18-Crown-6 ether	258	264	247	201	298	276	266	151	275	270	198	37	274	279	248	207
PM20B	E 01 - 04	Crystal violet	269	277	300	236	306	252	159	256	268	240	152	249	242	253	189	250
PM20B	E 05 - 08	Dodine (n-Dodecylguanidine)	253	65	62	53	320	327	27	23	297	306	18	39	270	33	19	17
PM20B	E 09 - 12	Hexachlorophene	253	254	259	195	309	309	294	201	289	281	264	173	284	296	276	222
PM20B	F 01 - 04	4-Hydroxycoumarin	270	265	264	89	310	315	324	48	305	293	308	48	286	268	269	28
PM20B	F 05 - 08	Oxytetracycline	272	236	254	237	323	321	315	297	292	304	295	305	265	272	247	104
PM20B	F 09 - 12	Pridinol	235	243	113	133	296	95	61	79	266	249	187	101	256	242	41	42
PM20B	G 01 - 04	Captan	293	258	263	99	231	291	289	64	118	16	24	29	291	296	277	69
PM20B	G 05 - 08	3,5-Dinitrobenzoic acid	275	274	270	69	329	323	322	20	296	309	303	14	278	284	285	17
PM20B	G 09 - 12	8-Hydroxyquinoline	242	243	256	89	312	298	47	57	295	295	288	277	262	290	138	54
PM20B	H 01 - 04	Patulin	291	282	85	97	271	299	31	33	311	298	295	290	282	233	17	39
PM20B	H 05 - 08	Tolylfluanid	87	81	90	82	11	34	26	26	299	102	11	16	303	287	316	305
PM20B	H 09 - 12	Troleandomycin	236	143	115	109	316	152	62	58	293	289	287	48	233	114	68	49
